# Supplementary material for: Clinicopathological parameters for circulating tumor DNA shedding in surgically resected non-small cell lung cancer with EGFR or KRAS mutation
Source: PLoS One. 2020 Mar 20;15(3):e0230622. doi: 10.1371/journal.pone.0230622 (PMC7083310; doi:10.1371/journal.pone.0230622)
Supplement: S1 Dataset — (XLSX) [file pone.0230622.s001.xlsx]

## Sheet: Sheet1
Serial	Sex	Age	Subtype	pT3	pN2	stage3	size_cm_	volume_cm2	PL	LI	VI	mass character	nuclear grade	necrosis	mitosis	tissue	plasma	tEGFR	pEGFR	tKRAS	pKRAS
4	1	59	adc	2	1	2	7.5	201	0	0	0	1	3	1	11	1	1	0	0	1	1
5	1	73	adc	1	0	1	1.7	1.14	0	0	0	2	1	0	0	1	0	1	0	0	0
8	2	61	adc	1	0	1	3.3	8.19	0	0	0	2	2	0	0	1	0	1	0	0	0
11	2	75	adc	1	0	1	0.8	0.477	0	0	0	1	2	0	0	1	0	1	0	0	0
12	1	72	adc	1	1	2	3.1	10.3	0	1	0	1	3	0	5	1	0	1	0	0	0
13	1	72	adc	2	0	2	9	79.9	0	0	0	2	2	0	0	1	1	0	0	1	1
14	2	38	mu adc	2	.	2	2	6.55	0	0	0	1	2	0	2	1	0	0	0	1	0
15	1	70	adc	1	0	1	3.5	5.65	0	0	0	2	2	0	0	1	0	1	0	0	0
18	1	59	mu adc	1	0	1	2.1	2.33	0	0	0	1	2	0	0	1	0	0	0	1	0
19	2	72	adc	2	1	2	6	83.4	0	0	1	1	3	1	14	1	1	1	1	0	0
22	2	77	adc	1	0	1	3.3	21.8	1	0	0	1	3	0	1	1	0	1	0	0	0
24	1	72	adc	1	0	1	2.5	14.3	1	0	0	1	3	0	1	1	0	0	0	1	0
26	2	58	adc	1	0	1	2.7	7.11	0	1	0	1	2	0	4	1	0	1	0	0	0
28	2	75	adc	1	0	1	2.3	5.45	0	0	1	1	2	0	0	1	0	1	0	0	0
29	1	77	adc	1	0	1	1.3	0.992	0	0	0	1	1	0	0	1	0	1	0	0	0
30	1	78	adc	1	0	1	1.8	4.97	0	0	0	2	1	0	0	1	0	1	0	0	0
32	2	78	adc	1	0	1	3.5	18.9	0	0	0	1	2	0	0	1	0	1	0	0	0
33	1	72	adc	1	0	1	2.5	4.2	1	0	0	1	2	0	0	1	0	1	0	0	0
34	2	72	adc	2	.	2	2.1	2.45	1	1	0	1	2	1	0	1	0	0	0	1	0
35	2	74	adc	1	1	1	4.9	44.6	1	1	1	1	3	1	18	1	1	1	1	0	0
36	1	58	adc	1	0	1	2.1	1.81	0	0	0	2	2	0	0	1	0	1	0	0	0
